# Supplementary material for: Hazard Ratio and Hazard Index as Preliminary Estimators Associated to the Presence of Furans and Alkylfurans in Belgian Foodstuffs
Source: Foods. 2022 Aug 14;11(16):2453. doi: 10.3390/foods11162453 (PMC9407134; doi:10.3390/foods11162453)
Supplement: Supplementary file 1 [file foods-11-02453-s001.zip]

Archive with 1 entries (1 files):
- foods-1818496-supplementary.pdf
